# Supplementary material for: Olive Pomace Phenolic Compounds Stability and Safety Evaluation: From Raw Material to Future Ophthalmic Applications
Source: Molecules. 2021 Oct 2;26(19):6002. doi: 10.3390/molecules26196002 (PMC8512844; doi:10.3390/molecules26196002)
Supplement: Supplementary file 1 [file molecules-26-06002-s001.zip]

Archive with 1 entries (1 files):
- molecules-1358858-supplementary.pdf
